# Supplementary material for: Presence of SARS-CoV-2 RNA on Surfaces of Public Places and a Transportation System Located in a Densely Populated Urban Area in South America
Source: Viruses. 2021 Dec 23;14(1):19. doi: 10.3390/v14010019 (PMC8780916; doi:10.3390/v14010019)
Supplement: Supplementary file 1 [file viruses-14-00019-s001.zip]

Archive with 1 entries (1 files):
- viruses-1498449-supplementary.pdf
